# Supplementary material for: The Contribution of Mast Cells to the Regulation of Elastic Fiber Tensometry in the Skin Dermis of Children with Marfan Syndrome
Source: Int J Mol Sci. 2024 Aug 24;25(17):9191. doi: 10.3390/ijms25179191 (PMC11394836; doi:10.3390/ijms25179191)
Supplement: Supplementary file 1 [file ijms-25-09191-s001.zip]

Archive with 1 entries (1 files):
- ijms-3128910-supplementary.pdf
